# Supplementary material for: Hepatic G Protein-Coupled Receptor 180 Deficiency Ameliorates High Fat Diet-Induced Lipid Accumulation via the Gi-PKA-SREBP Pathway
Source: Nutrients. 2023 Apr 11;15(8):1838. doi: 10.3390/nu15081838 (PMC10144310; doi:10.3390/nu15081838)
Supplement: Supplementary file 1 [file nutrients-15-01838-s001.zip]

Archive with 1 entries (1 files):
- nutrients-2304345-supplementary.pdf
